# Supplementary material for: High-Level Gene Flow Restricts Genetic Differentiation in Dairy Cattle Populations in Thailand: Insights from Large-Scale Mt D-Loop Sequencing
Source: Animals (Basel). 2021 Jun 4;11(6):1680. doi: 10.3390/ani11061680 (PMC8227385; doi:10.3390/ani11061680)
Supplement: Supplementary file 1 [file animals-11-01680-s001.zip]

Archive with 1 entries (1 files):
- animals-1195854-supplementary.pdf
